# Supplementary material for: Family-Centric Applied Behavior Analysis Facilitates Improved Treatment Utilization and Outcomes
Source: J Clin Med. 2024 Apr 20;13(8):2409. doi: 10.3390/jcm13082409 (PMC11051390; doi:10.3390/jcm13082409)
Supplement: Supplementary file 1 [file jcm-13-02409-s001.zip]

Archive with 1 entries (1 files):
- jcm-2950474-supplementary.pdf
